# Supplementary material for: Differential Gene Expression from Genome-Wide Microarray Analyses Distinguishes Lohmann Selected Leghorn and Lohmann Brown Layers
Source: PLoS One. 2012 Oct 8;7(10):e46787. doi: 10.1371/journal.pone.0046787 (PMC3466173; doi:10.1371/journal.pone.0046787)
Supplement: Table S1 — Differentially expressed probe sets between the Lohmann Selected Leghorn (LSL) and Lohmann Brown (LB) laying hens. (XLS) [file pone.0046787.s003.xls]

## Sheet: Tabelle1
Table S1: Differentially expressed genes between the two layer lines LSL and LB.
Up-regulated in LSL
Probe Set ID	Chromosomal position	Gene title	Entrez Gene	Ensembl	OMIM	FlyBase	InterPro	Gene Ontology: Biological Process
GgaAffx.13149.1.S1_at	chr4:13801068-13839245	transmembrane protein 164 (TMEM 164)	422344	ENSGALG00000008076
GgaAffx.24960.1.S1_at	chr3:100043306-100050921	PQ loop repeat containing 3 (PQLC3)	421941
GgaAffx.8932.1.S1_at	chr2:101492547-101493970	KIAA0802	426050	ENSGALG00000013357
Gga.1918.1.S1_at	chr2:8380415-8431415	limb region 1 homolog (mouse) (LMBR1)	373986	ENSGALG00000006400			IPR006876 // LMBR1-like conserved region // 4.0E-14	0042733 embryonic digit morphogenesis
GgaAffx.12040.1.S1_at	chr9:19274718-19390083	Transducin (beta)-like 1 X-linked receptor 1(RCJMB04_8j10)	426284
GgaAffx.9087.2.S1_s_at	chr11:746011-748305	ADP-ribosylation factor-like 2 binding protein (ARL2BP)	426495	ENSGALG00000014326				0051457 maintenance of protein location in nucleus
								0042517 positive regulation of tyrosine phosphorylation of Stat3 protein
GgaAffx.23154.1.S1_at	chrZ:27469730-27518714	similar to Regulatory factor X, 3 (influences HLA class II expression) (LOC427351)	427351	ENSGALG00000010179				0006355 regulation of transcription, DNA-dependent
Gga.2467.1.S1_at	chr4:51507274-51513039	immunoglobulin J polypeptide, linker protein for immunoglobulin alpha and mu polypeptides (IGJ)	374117	ENSGALG00000011551
Gga.4973.1.S1_x_at	chr16:40216-41204	major histocompatibility complex class I glycoprotein (BF2)	425389					0002474 antigen processing and presentation of peptide antigen via MHC class I
	chr16:50219-51875							0006955 immune response
								0019882 antigen processing and presentation
Gga.4973.2.S1_x_at	chr16:50219-51875	MHC class I antigen B-F minor heavy chain (BF1)	724082 /// 693260					0002474 antigen processing and presentation of peptide antigen via MHC class I
		major histocompatibility complex class I glycoprotein (BF2)	425389					0006955 immune response
		HLA-G histocompatibility antigen, class I, G (HLA-G)						0019882 antigen processing and presentation
Gga.4973.3.S1_x_at	chr16:50477-282240	MHC class I antigen B-F minor heavy chain (BF1)	724082 /// 693260					0002474 antigen processing and presentation of peptide antigen via MHC class
		major histocompatibility complex class I glycoprotein (BF2)	425389					0006955 immune response
		HLA-G histocompatibility antigen, class I, G (HLA-G)						0019882 antigen processing and presentation
Gga.9239.1.S1_s_at	chr16:345859-368122	HLA-G histocompatibility antigen, class I, G (HLA-G)	768350	ENSGALG00000002614			IPR001039 // MHC class I, alpha chain, alpha1 and alpha2 // 1.9E-16	0006955 immune response
	chr16:257200-291057	similar to MHC Rfp-Y class I alpha chain (LOC417056)	417056	ENSGALG00000004772				0019882 antigen processing and presentation
	chr16:289054-347372	similar to class I alpha chain (LOC417083)	417083	ENSGALG00000024350
	chr16:366622-367948	major histocompatibility complex, class I-related (MR1)	427746
	chr16_random:36891-49710	MHC Rfp-Y class I alpha (YFVI)	427737
	chr16_random:12000-38391
	chr16_random:25202-101575
	chr16_random:115245-116748
Gga.6415.1.S1_at	chr21:4682235-4686214	aldo-keto reductase family 7, member A2 (aflatoxin aldehyde reductase) (AKR7A2)	419471	ENSGALG00000004005				0055114 oxidation reduction
GgaAffx.23757.1.S1_at	chr4:58291740-58601941	ankyrin 2, neuronal (ANK2)	422689					0007165 signal transduction
								0008152 metabolic process
GgaAffx.23757.5.S1_s_at	chr4:58291740-58306003	ankyrin 2, neuronal (ANK2)	422689	ENSGALG00000012044				0007165 signal transduction
								0008152 metabolic process
Gga.15728.1.S1_at	chr1:94857038-94860368	RCSD domain containing 1 (RCJMB04_7f20)	418443
GgaAffx.10012.1.S1_at	chr1:102731028-102735836	coxsackie virus and adenovirus receptor (CXADR)	418473	ENSGALG00000015701
GgaAffx.11659.1.S1_at	chr2:20925130-20933670	sorcin (soluble resistance-related calcium-binding protein) (RCJMB04_3f15)	420538					0006816 calcium ion transport
GgaAffx.2851.1.S1_at	chr8:7736377-7737649	heme binding protein 2 (HEBP2)	424441	ENSGALG00000004607
Gga.7997.1.S1_at	chr20:6843294-6846100	chromosome 20 open reading frame 177 (C20orf177)	419221
Gga.2272.1.S1_s_at	chr19:784534-787406	Shwachman-Bodian-Diamond syndrome (SBDS)	417477	ENSGALG00000001104				0001833 inner cell mass cell proliferation
								0006364 rRNA processing
								0007612 learning
								0030282 bone mineralization
								0030595 leukocyte chemotaxis
								0042254 ribosome biogenesis
								0043148 mitotic spindle stabilization
								0048539 bone marrow development
Gga.17540.1.S1_at	chr1:121798476-121800274	acyl-CoA thioesterase 9 (ACOT9)	418600
Gga.5730.1.S1_a_at	chr23:2854852-2857270	hypothetical protein LOC769739	769739
Gga.9692.1.S1_at		hypothetical protein LOC770574	770574	ENSGALG00000006295
Gga.19597.1.S1_at	chr11:12321661-12322831	Hypothetical gene supported by CR387546 (LOC415795)	415795
	chr11:12309900-12311068
GgaAffx.5884.2.S1_at	chr5:28568076-28574440	RNA binding motif protein 25 (RBM25)	423250	ENSGALG00000009332				0006397 mRNA processing
Gga.9083.1.S1_at	chr26:1265691-1267989	potassium voltage-gated channel, shaker-related subfamily, member 2 (KCNA2)	395117					0006810 transport
								0006811 ion transport
								0006813 potassium ion transport
GgaAffx.10869.1.S1_at	chr1:172062890-172069276	solute carrier family 25, member 30 (SLC25A30)	418845	ENSGALG00000016979				0006810 transport
Gga.19447.2.S1_s_at		Similar to pol (LOC770705)	770705					0015074 DNA integration
Gga.20011.1.S1_at	chr2:134102306-134108819	coiled-coil domain containing 84 (CCDC84)	419787	ENSGALG00000007689
Gga.5576.2.S1_at	chr1:49996837-49998208	germinal histone H4 gene (LOC417946 ) similar to germinal histone H4 gene (LOC417950)	417946 /// 417950	ENSGALG00000023213			IPR004823 // TATA box binding protein associated factor (TAF) // 1.8E-4	0006334 nucleosome assembly
				ENSGALG00000023217
				ENSGALG00000023218
				ENSGALG00000023221
				ENSGALG00000023227
				ENSGALG00000023232
GgaAffx.9329.3.S1_s_at	chrZ:16079573-16093681	DEAH (Asp-Glu-Ala-His) box polypeptide 29 (DHX29)	427136	ENSGALG00000014700			IPR011545 // DEAD/DEAH box helicase, N-terminal // 2.9E-7
GgaAffx.20374.1.S1_at	chr12:15049722-15050656	succinate-CoA ligase, GDP-forming, beta subunit (SUCLG2)	416087	ENSGALG00000007652				0008152 metabolic process
Gga.7554.1.S1_s_at	chr20:11170370-11171390	RAB22A, member RAS oncogene family (RAB22A)	419318	ENSGALG00000007554				0006897 endocytosis
								0007032 endosome organization
								0007264 small GTPase mediated signal transduction
								0015031 protein transport
Gga.19396.1.S1_s_at	chr20:11171045-11172792	RAB22A, member RAS oncogene family (RAB22A)	419318	ENSGALG00000007554				0006897 endocytosis
								0007032 endosome organization
								0007264 small GTPase mediated signal transduction
								0015031 protein transport
Gga.1290.1.S1_at	chr5:24929429-24934914	NADH dehydrogenase (ubiquinone) Fe-S protein 3, 30kDa (NADH-coenzyme Q reductase) (NDUFS3)	423179	ENSGALG00000008084				0055114 oxidation reduction
GgaAffx.11425.1.S1_at	chr7:29451778-29457617	uridine monophosphate synthetase (orotate phosphoribosyl transferase and orotidine-5'-decarboxylase) (UMPS)	424256					0006207 'de novo' pyrimidine base biosynthetic process
								0006221 pyrimidine nucleotide biosynthetic process
								0006222 UMP biosynthetic process
								0008152 metabolic process
								0009116 nucleoside metabolic process
GgaAffx.20156.1.S1_at	chr27:3872101-3872963	Similar to Pnpo protein (LOC771764)	771764					0006207 'de novo' pyrimidine base biosynthetic process
								0006221 pyrimidine nucleotide biosynthetic process
								0006222 UMP biosynthetic process
								0008152 metabolic process
								0009116 nucleoside metabolic process
Gga.2896.1.S1_at	chr1:110031351-110035333	carbonyl reductase 1 (CBR1)	418512	ENSGALG00000016027			IPR013120 // Male sterility C-terminal // 0.0073	0008152 metabolic process
								0055114 oxidation reduction
Gga.16875.1.S1_at	chr1:180615026-180617380	Ribosomal protein L21 (RPL21)	418933					0006412 translation
Gga.8180.1.S1_at	chr3:82221908-82223271	High mobility group nucleosomal binding domain 3 (HMGN3)	421853
Gga.17532.1.S1_s_at	chr1:84107794-84112407	uroplakin 1B (UPK1B)	418345
GgaAffx.11774.1.S1_at	chr1:70241341-70283237	serine/threonine kinase 38 like (STK38L)	418217	ENSGALG00000014094			IPR000961 // Protein kinase, C-terminal // 0.0015	0006464 protein modification process
							IPR001245 // Tyrosine protein kinase // 3.8E-4	0006468 protein amino acid phosphorylation
							IPR001245 // Tyrosine protein kinase // 0.0067	0007243 protein kinase cascade
							IPR001245 // Tyrosine protein kinase // 1.7E-5	0051128 regulation of cellular component organization
Gga.11229.1.S1_at	chr20:6840004-6841126	protein phosphatase 1, regulatory (inhibitor) subunit 3D (PPP1R3D)	419220
Gga.12918.1.S1_at	chr7:32246687-32254386	UBX domain containing 2 (UBXD2)	424293
GgaAffx.12895.1.S1_at	chr1:109140296-109152966	mitochondrial ribosomal protein S6 (RCJMB04_25m4)	427978					0006412 translation
GgaAffx.21912.1.S1_at	chr5:13774850-13857204	protein tyrosine phosphatase, non-receptor type 5 (striatum-enriched) (PTPN5)	423085	ENSGALG00000006368			IPR000340 // Dual specificity protein phosphatase // 8.9E-6	0006470 protein amino acid dephosphorylation
GgaAffx.9737.2.S1_s_at	chr1:88207342-88220183	translocase of outer mitochondrial membrane 70 homolog A (S. cerevisiae) (TOMM70A)	418387	ENSGALG00000015285
GgaAffx.8182.2.S1_s_at	chr1:61098015-61106576	FYVE, RhoGEF and PH domain containing 4 (FGD4)	418133	ENSGALG00000012932				0035023 regulation of Rho protein signal transduction
GgaAffx.20839.1.S1_s_at	chr1:101520904-101521718	ens-2
Gga.7457.2.S1_a_at
GgaAffx.20596.1.S1_at	chr11:11687457-11688170
Gga.12824.1.S1_at	chr3:15453191-15477842
GgaAffx.21193.1.S1_at
Gga.12573.1.S1_at	chr2:16708529-16709334
Gga.17895.1.S1_at	chr4:56575299-56612190
Gga.19555.1.S1_at	chr12:17507895-17508950
GgaAffx.21467.1.S1_at	chr3:63687117-63687982
Gga.13240.1.S1_at	chr14:3256545-3257916
Gga.18737.1.S1_at	chr3:17876584-17877292
GgaAffx.21522.1.S1_at	chr5:57835363-57836486
GgaAffx.20377.1.S1_at	chr15:7410875-7412006
Gga.7141.1.S1_at	chrUn_random:52954314-52955571
	chrUn_random:21803607-21804930
Gga.2929.1.S1_at							IPR013106 // Immunoglobulin V-set // 3.1E-12
Gga.13577.1.S1_at	chr3:100051213-100052843
Gga.12930.1.S1_at	chr1:84107793-84109702
Gga.14098.1.S1_at	chr25:941098-942685
Gga.19854.1.S1_at	chr2:91399426-91400400
Gga.11753.1.S1_at	chr16_random:142141-161690
Gga.14944.1.A1_at	chr19:8742382-8743474
Gga.18961.1.A1_at	chr19:5036105-5036485
Gga.6657.1.A1_at
Down-regulated in LSL
Gga.13311.1.S1_s_at	chr24:2577754-2584306	vacuolar protein sorting 26 homolog B (S. pombe) (VPS26B)	419738	ENSGALG00000001521				0007034 vacuolar transport
GgaAffx.20887.1.S1_at	chr1:80670681-80671502	zyxin (ZYX)	418300	ENSGALG00000014688				0007155 cell adhesion
Gga.19135.1.S1_at	chrZ:64500967-64502290	KIAA1958	431637
GgaAffx.22351.1.S1_at	chr4:12470502-12479090	KIAA2022	422325	ENSGALG00000007755				0006139 nucleobase-containing compound metabolic process
Gga.18897.1.S1_at	chr6:5484920-5488579	DPY30 domain containing 1 (DYDC1)	423627
Gga.3357.2.S1_a_at	chr1:136653846-136657331	lysozyme G-like 2 (LYG2)	395708	ENSGALG00000016761				0008152 metabolic process
								0009253 peptidoglycan catabolic process
								0016998 cell wall macromolecule catabolic process
								0019835 cytolysis
								0042742 defense response to bacterium
Gga.936.1.S1_at	chr6:5550704-5556235	surfactant, pulmonary-associated protein A1 (SFTPA1)	395308	ENSGALG00000002503
Gga.643.1.S1_s_at	chr1:41111969-41335813	Synaptotagmin I (SYT1)	396083					0006810 transport
								0007269 neurotransmitter secretion
GgaAffx.21698.1.S1_at	chr1:41333267-41335812	Synaptotagmin I (SYT1)	396083					0006810 transport
								0007269 neurotransmitter secretion
Gga.509.1.S1_at	chr10:14944526-15091851	neurotrophic tyrosine kinase, receptor, type 3 (NTRK3)	396081	ENSGALG00000006793			IPR000372 // Leucine-rich repeat, cysteine-rich flanking region, N-terminal // 0.0011	0006468 protein amino acid phosphorylation
								0007169 transmembrane receptor protein tyrosine kinase signaling pathway
								0007275 multicellular organismal development
								0007399 nervous system development
								0030154 cell differentiation
								0042490mechanoreceptor differentiation
								0048691positive regulation of axon extension involved in regeneration
Gga.5323.1.S1_at	chrZ:59130401-59242917	MADS box transcription enhancer factor 2, polypeptide C (myocyte enhancer factor 2C) (MEF2C)	769007	ENSGALG00000014645				0006355 regulation of transcription, DNA-dependent
Gga.3280.1.S1_at	chr11:7490345-7491564	cerebellin 1 precursor (CBLN1)	771265				IPR001073 // Complement C1q protein // 5.4E-8
Gga.3474.1.S1_at	chr11:20737865-20746320	Fanconi anemia, complementation group A (FANCA)	415854	ENSGALG00000000516
GgaAffx.12032.1.S1_s_at	chr15:5627883-5637744	ORAI calcium release-activated calcium modulator 1 (ORAI1)	416845	ENSGALG00000004240				0006810 transport
								0006811 ion transport
								0006816 calcium ion transport
								0006955 immune response
								0051928 positive regulation of calcium ion transport
Gga.11883.2.S1_at	chr2:117368474-117441173	Aspartate beta-hydroxylase (ASPH)	421142
Gga.11883.1.S1_a_at	chr2:117368482-117372469	Aspartate beta-hydroxylase (ASPH)	421142
GgaAffx.3113.1.S1_at	chr6:15907708-15913514	catechol-O-methyltransferase domain containing 1 (COMTD1)	423730	ENSGALG00000005000
Gga.9334.2.S1_a_at	chr3:58130872-58134430	serum/glucocorticoid regulated kinase 1 (SGK1)	395133	ENSGALG00000013971			IPR001245 // Tyrosine protein kinase // 1.6E-12	0006468 protein amino acid phosphorylation
								0006974 response to DNA damage stimulus
								0006915 apoptotic process
								0006950 response to stress
Gga.19329.1.S1_at	chr2:20478575-20493707	Chromosome 10 open reading frame 38 (C10orf38)	420528
GgaAffx.10004.1.S1_at	chr4:85901673-85907415	chromosome 4 open reading frame 15 (C4orf15)	771514	ENSGALG00000015690
Gga.9709.1.S1_at	chrZ:7169526-7247731	chromosome 9 open reading frame 25 (C9orf25)	768856	ENSGALG00000005821
GgaAffx.3400.1.S1_s_at	chr14:6082271-6088607	chromosome 16 open reading frame 73 (C16orf73)	416539	ENSGALG00000005411
Gga.2971.2.S1_at	chrUn_random:49850356-49851608	chromosome 3 open reading frame 64 (C3orf64)	426961	ENSGALG00000013406
	chr12:15682663-15684364
Gga.9922.2.S1_at	chr2:86576452-86581556	Chromosome 9 open reading frame 4 (C9orf4)	420961
Gga.12644.2.S1_a_at	chr26:513066-515304	hypothetical protein LOC770999	770999
GgaAffx.24109.1.S1_at	chr2:83109547-83111906	hypothetical LOC420950	420950					0006355 regulation of transcription, DNA-dependent
	chr2:81828559-81830999	hypothetical protein LOC769743	769743					0007165 signal transduction
	chr2:84086643-84092640	hypothetical protein LOC770405	770405
	chr2:84077533-84082804	hypothetical protein LOC770839	770839
	chr2:41781859-41784054	hypothetical protein LOC770855	770855
		hypothetical protein LOC776146	776146
Gga.18380.1.S1_at	chr14:12108189-12111065 chrUn_random:34489499-34493047	hypothetical protein LOC769572	769572
Gga.12834.1.S1_s_at	chr13:9407881-9409971	hypothetical protein LOC769019	769019
Gga.9960.1.S1_s_at	chr2:83109183-83111982	hypothetical LOC420950	420950	ENSGALG00000013105				0006355 regulation of transcription, DNA-dependent
				ENSGALG00000013110				0007165 signal transduction
Gga.16290.1.S1_at	chr9:23659132-23677776	hypothetical gene supported by CR387037 (LOC425011)	425011
Gga.4986.1.S1_at		myosin binding protein C, fast type (MYBPC2)	425457					0006941 striated muscle contraction
								0007155 cell adhesion
GgaAffx.20768.1.S1_at	chr3:28994967-29001132	solute carrier family 4 (anion exchanger), member 1, adaptor protein (SLC4A1AP)	421420	ENSGALG00000010047
Gga.5236.1.S1_at	chr1:189753560-189768965	CWC15 homolog (S. cerevisiae) (CWC15)	418996	ENSGALG00000017207				0000398 nuclear mRNA splicing, via spliceosome
Gga.17069.1.S1_s_at	chr3:9730898-9742633	SERTA domain containing 2 (SERTAD2)	421276	ENSGALG00000008817				0030308 negative regulation of cell growth
								0045893 positive regulation of transcription, DNA-dependent
								0045941 positive regulation of transcription
Gga.16352.1.S1_at	chrZ:53867968-53869315	Similar to choline transporter-like protein 1, splice (LOC427301)	427301
GgaAffx.11519.1.S1_at	chr4:2231930-2243541	ras homolog gene family, member G (rho G) (RHOG)	422207	ENSGALG00000005475				0007264 small GTPase mediated signal transduction
Gga.19184.1.S1_at	chr16:182881-186378	similar to FKSG11 (LOC427095)	427095	ENSGALG00000019836
GgaAffx.6912.1.S1_at	chr4:47139947-47146379	SPARC-like 1 (mast9, hevin) (SPARCL1)	422586	ENSGALG00000010929				0007165 signal transduction
GgaAffx.8426.1.S1_s_at	chr7:19076095-19084883	pyruvate dehydrogenase kinase, isozyme 1 (RCJMB04_4o20)	425972	ENSGALG00000013235				0007165 signal transduction
								0018106 peptidyl-histidine phosphorylation
Gga.9745.1.S1_at	chr1:159770778-159947188	similar to AP-2 repressor (LOC418817)	418817	ENSGALG00000016926
Gga.19030.2.A1_a_at	chr1:86362009-86363460	zinc finger, DHHC-type containing 23 (ZDHHC23)	418353	ENSGALG00000015123
Gga.19937.1.S1_at	chr21:593277-597087	ring finger protein 207 (RNF207)	419374
Gga.16099.1.S1_s_at	chr27:3802702-3803429	Similar to importin beta subunit (LOC426499)	426499
Gga.2087.1.S1_s_at	chr1:52878358-52892162	casein kinase 1, epsilon (CSNK1E)	378891	ENSGALG00000019315			IPR001245 // Tyrosine protein kinase // 1.1E-4	0006468 protein amino acid phosphorylation
Gga.18805.1.S1_s_at	chrZ:52250630-52260659	Cyclin G associated kinase (GAK)	427291					0006468 protein amino acid phosphorylation
Gga.4109.1.S2_at	chr2:20652381-20685692	ATP-binding cassette, sub-family B (MDR/TAP), member 1 (ABCB1)	395712	ENSGALG00000008912				0006810 transport
								0055085 transmembrane transport
Gga.4109.1.S1_at	chr2:20652381-20685692	ATP-binding cassette, sub-family B (MDR/TAP), member 1 (ABCB1)	395712	ENSGALG00000008912				0006810 transport
								0055085 transmembrane transport
Gga.145.1.S1_at	chr1:47221062-47255311	nuclear receptor subfamily 2, group C, member 1 (NR2C1)	373913	ENSGALG00000011327				0000122 negative regulation of transcription from RNA polymerase II promoter
								0006350 transcription
								0006355 regulation of transcription, DNA-dependent
Gga.3257.1.S1_at		lecithin-cholesterol acyltransferase (LCAT)	396136					0006629 lipid metabolic process
								0008202 steroid metabolic process
								0008203 cholesterol metabolic process
Gga.883.2.A1_at	chr19:2808499-2812507	Replication factor C (activator 1) 2, 40kDa (RFC2)	396542					0006260 DNA replication
GgaAffx.12328.1.S1_at	chr1:174171385-174215701	ribonuclease H2, subunit B (RNASEH2B)	418874	ENSGALG00000017015
GgaAffx.789.1.S1_at	chr24:1172171-1264246	similar to KIAA0712 protein (LOC419724)	419724	ENSGALG00000001192				0007165 signal transduction
								0007154 cell communication
GgaAffx.26729.1.S1_s_at	chr14:6893889-6908750	trinucleotide repeat containing 6A (TNRC6A)	416570	ENSGALG00000006068
GgaAffx.4864.1.S1_at	chr12:17064672-17104065	SHQ1 homolog (S. cerevisiae) (SHQ1)	416096	ENSGALG00000007798			IPR007009 // SHQ1 protein // 1.9E-22
GgaAffx.3291.1.S1_at	chr5:8138772-8143041	similar to SYT9 protein (LOC423026)	423026	ENSGALG00000005265				0006810 transport
GgaAffx.3294.1.S1_at	chr5:8166783-8168894	similar to SYT9 protein (LOC423026)	423026	ENSGALG00000005265				0006810 transport
Gga.8999.1.S1_at	chr10:15671315-15683479	A kinase (PRKA) anchor protein 13 (AKAP13)	415502	ENSGALG00000006840				0007242 intracellular signaling cascade
								0035023 regulation of Rho protein signal transduction
Gga.10792.1.S1_at	chr1:141692917-141700916
Gga.19439.1.S1_at	chr3:94494708-94495846
Gga.6155.1.S1_at
Gga.13023.1.S1_at	chr6:9333395-9334576
Gga.14135.1.S1_at	chr3:46149679-46150195
Gga.18648.1.S1_at	chr4:48459758-48460854							0006470 protein amino acid dephosphorylation
Gga.16209.1.S1_at	chr3:82274452-82275200
Gga.6493.1.S1_at	chr2:134727125-134728396
Gga.9210.1.S1_at	chr19:8082796-8083624			ENSGALG00000005364
Gga.17855.1.S1_at	chr2:14399122-14400081
Gga.16205.1.S1_at	chr16_random:142343-176730
GgaAffx.20866.1.S1_at	chr5:19711609-19721709
Gga.17031.1.S1_s_at	chr16:257181-292522
	chr16_random:11984-103039
	chr16_random:25184-51172
Gga.1032.1.S1_at	chr15:7264937-7265599
Gga.19374.1.S1_at	chr15:9163869-9165499
Gga.16683.1.S1_at	chr20:1004665-1006057
Gga.16308.1.S1_at	chr2:114629401-114632174
	chrUn_random:34509996-34511720
Gga.20044.1.S1_at	chr1:63746310-63747789
Gga.15372.1.S1_at	chr2:30998822-31000406
Gga.14398.1.S1_at	chrUn_random:46759066-46760731
Gga.1690.1.S1_at	chrUn_random:6857305-6858476
Gga.8442.1.S1_at	chr3:62133738-62134817
